# Supplementary material for: Explainable one-class feature extraction by adaptive resonance for anomaly detection in quality assurance
Source: PLoS One. 2025 Jun 10;20(6):e0321968. doi: 10.1371/journal.pone.0321968 (PMC12151409; doi:10.1371/journal.pone.0321968)
Supplement: S1 Archive — Archive.zip containing plotting data and code used to generate figures and results reported in the manuscript. (ZIP) [file pone.0321968.s001.zip]

Archive with 86 entries (85 files):
- prostate_PCA_OSVM.RData
- prostate_PCA_OSVM.R
- __MACOSX/
- __MACOSX/._prostate_PCA_OSVM.R
- prostate_OART_U.RData
- breast_OART_OSVM_UU.RData
- breast_OART_UU.R
- __MACOSX/._breast_OART_UU.R
- prostate_OART_U.R
- __MACOSX/._prostate_OART_U.R
- prostate_AE.R
- __MACOSX/._prostate_AE.R
- prostate_OSVM.RData
- prostate_OSVM.R
- __MACOSX/._prostate_OSVM.R
- breast_OART_U.R
- __MACOSX/._breast_OART_U.R
- ROC_resr.R
- __MACOSX/._ROC_resr.R
- breast_OSVM.R
- __MACOSX/._breast_OSVM.R
- prostate_OART_OSVM_UU.R
- __MACOSX/._prostate_OART_OSVM_UU.R
- breast_ICA_OSVM.R
- __MACOSX/._breast_ICA_OSVM.R
- prostate_ICA_AE.RData
- breast_OART_AE.R
- __MACOSX/._breast_OART_AE.R
- breast_OART_OSVM.RData
- prostate_ICA_OSVM.RData
- prostate_OART_OSVM.R
- __MACOSX/._prostate_OART_OSVM.R
- prostate_PCA_AE.R
- __MACOSX/._prostate_PCA_AE.R
- breast_PCA_AE.R
- __MACOSX/._breast_PCA_AE.R
- prostate_PCA_AE.RData
- prostate_OART_AE.R
- __MACOSX/._prostate_OART_AE.R
- prostate_OART_UU.RData
- breast_AE_OSVM.RData
- prostate_ICA_OSVM.R
- __MACOSX/._prostate_ICA_OSVM.R
- prostate_OART_UU.R
- __MACOSX/._prostate_OART_UU.R
- breast_OSVM.RData
- prostate_OART_AE_UU.R
- __MACOSX/._prostate_OART_AE_UU.R
- ROC_w_prostate_rest.R
- __MACOSX/._ROC_w_prostate_rest.R
- prostate_OART_OSVM.RData
- breast_OART_AE_UU.RData
- breast_PCA_OSVM.R
- __MACOSX/._breast_PCA_OSVM.R
- breast_OART_AE.RData
- prostate_AE_OSVM.R
- __MACOSX/._prostate_AE_OSVM.R
- ROC_w_prostate.R
- __MACOSX/._ROC_w_prostate.R
- prostate_OART_OSVM_UU.RData
- ROC_w_breast.R
- __MACOSX/._ROC_w_breast.R
- breast_OART_U.RData
- breast_PCA_OSVM.RData
- prostate_OART_AE.RData
- prostate_ICA_AE.R
- __MACOSX/._prostate_ICA_AE.R
- ROC_w_breast_rest.R
- __MACOSX/._ROC_w_breast_rest.R
- breast_OART_AE_UU.R
- __MACOSX/._breast_OART_AE_UU.R
- breast_OART_OSVM.R
- __MACOSX/._breast_OART_OSVM.R
- breast_OART_OSVM_UU.R
- __MACOSX/._breast_OART_OSVM_UU.R
- prostate_OART_AE_UU.RData
- breast_AE_OSVM.R
- __MACOSX/._breast_AE_OSVM.R
- breast_AE.RData
- breast_ICA_OSVM.RData
- breast_AE.R
- __MACOSX/._breast_AE.R
- breast_PCA_AE.RData
- prostate_AE_OSVM.RData
- prostate_AE.RData
- breast_OART_UU.RData
