# Supplementary material for: Explainable one-class feature extraction by adaptive resonance for anomaly detection in quality assurance
Source: PLoS One. 2025 Jun 10;20(6):e0321968. doi: 10.1371/journal.pone.0321968 (PMC12151409; doi:10.1371/journal.pone.0321968)
Supplement: S1 Archive — Archive.zip containing plotting data and code used to generate figures and results reported in the manuscript. (ZIP) [file pone.0321968.s001.zip › prostate_PCA_OSVM.R]

load("/Users/hootankamranhabibkhani/Desktop/Desktop/Uni/Ph.D./Research/Radiotherapy QA/breast/leave p out/Clean codes/breast waterloo/cluster scripts/New_data/OCC/aug_data/prostate_auc_dl_PCA_OSVM.RData")
 scores=scores[(split[1]+1):sum(split)]
  save(scores,file="prostate_PCA_OSVM.RData")
