# Supplementary material for: Explainable one-class feature extraction by adaptive resonance for anomaly detection in quality assurance
Source: PLoS One. 2025 Jun 10;20(6):e0321968. doi: 10.1371/journal.pone.0321968 (PMC12151409; doi:10.1371/journal.pone.0321968)
Supplement: S1 Archive — Archive.zip containing plotting data and code used to generate figures and results reported in the manuscript. (ZIP) [file pone.0321968.s001.zip › prostate_OART_U.R]

deviation=h5read("/Users/hootankamranhabibkhani/Desktop/Desktop/Uni/Ph.D./Research/Radiotherapy QA/breast/leave p out/Clean codes/breast waterloo/cluster scripts/New_data/OCC/aug_data/deviation_prostate.mat","/deviation")

split=h5read("/Users/hootankamranhabibkhani/Desktop/Desktop/Uni/Ph.D./Research/Radiotherapy QA/breast/leave p out/Clean codes/breast waterloo/cluster scripts/New_data/OCC/aug_data/deviation_prostate.mat","/split")

T=h5read("/Users/hootankamranhabibkhani/Desktop/Desktop/Uni/Ph.D./Research/Radiotherapy QA/breast/leave p out/Clean codes/breast waterloo/cluster scripts/New_data/OCC/aug_data/deviation_prostate.mat","/T")

errorLabels=c(-1*array(1,dim=c((split[1]+split[2]),1)),array(1,dim=c(split[3],1)))


scores=apply(deviation,3,sum,na.rm=TRUE)[(split[1]+1):sum(split)]

save(scores,file="prostate_OART_U.RData")
