# Supplementary material for: Explainable one-class feature extraction by adaptive resonance for anomaly detection in quality assurance
Source: PLoS One. 2025 Jun 10;20(6):e0321968. doi: 10.1371/journal.pone.0321968 (PMC12151409; doi:10.1371/journal.pone.0321968)
Supplement: S1 Archive — Archive.zip containing plotting data and code used to generate figures and results reported in the manuscript. (ZIP) [file pone.0321968.s001.zip › prostate_AE.R]

library(h2o)
h2o.init()
library(rhdf5)
library(pROC)

split=h5read("/Users/hootankamranhabibkhani/Desktop/Desktop/Uni/Ph.D./Research/Radiotherapy QA/breast/leave p out/Clean codes/breast waterloo/cluster scripts/New_data/OCC/aug_data/deviation_prostate.mat","/split")

T=h5read("/Users/hootankamranhabibkhani/Desktop/Desktop/Uni/Ph.D./Research/Radiotherapy QA/breast/leave p out/Clean codes/breast waterloo/cluster scripts/New_data/OCC/aug_data/deviation_prostate.mat","/T")


errorLabels=c(-1*array(1,dim=c((split[1]+split[2]),1)),array(1,dim=c(split[3],1)))
T=cbind(T, errorLabels);
predictors=c(1:dim(T)[2]-1);
resp=dim(T)[2];

train_hex=as.h2o(T[1:split[1],])
test_hex=as.h2o(T[(split[1]+1):sum(split),]);

prostate.dl = h2o.deeplearning(x = predictors, training_frame = as.h2o(train_hex), autoencoder = TRUE,
hidden = c(500,300,100,300,500), epochs = 100, activation="TanhWithDropout")

prostate.anon = h2o.anomaly(prostate.dl, as.h2o(train_hex))
prostate.anon.test = h2o.anomaly(prostate.dl, as.h2o(test_hex))
scores=prostate.anon.test

scores=as.vector(scores)

auc_dl=roc(response=errorLabels[(split[1]+1):sum(split)], predictor=scores)
 #plot(auc_dl)
 auc_dl$auc 

save(scores,file="prostate_AE.RData")
