# Supplementary material for: Explainable one-class feature extraction by adaptive resonance for anomaly detection in quality assurance
Source: PLoS One. 2025 Jun 10;20(6):e0321968. doi: 10.1371/journal.pone.0321968 (PMC12151409; doi:10.1371/journal.pone.0321968)
Supplement: S1 Archive — Archive.zip containing plotting data and code used to generate figures and results reported in the manuscript. (ZIP) [file pone.0321968.s001.zip › ROC_resr.R]

#breast

for (name in 	c("_AE",
"_AE_OSVM",
"_ICA_AE",
"_ICA_OSVM",
"_OART_AE",
"_OART_AE_UU",
"_OART_OSVM",
"_OART_OSVM_UU",
"_OART_U",
"_OART_UU",
"_OSVM",
"_PCA_AE",
"_PCA_OSVM"
)
)
{
load(paste("/Users/hootankamranhabibkhani/Desktop/Desktop/Uni/Ph.D./Research/Radiotherapy QA/breast/leave p out/Clean codes/breast waterloo/cluster scripts/New_data/OCC/aug_data/Clean codes/",
"breast",
name,
".RData",
sep="")	)

split=h5read("/Users/hootankamranhabibkhani/Desktop/Desktop/Uni/Ph.D./Research/Radiotherapy QA/breast/leave p out/Clean codes/breast waterloo/cluster scripts/New_data/OCC/aug_data/deviation_breast.mat","/split")
errorLabels=c(-1*array(1,dim=c((split[1]+split[2]),1)),array(1,dim=c(split[3],1)))

auc_dl=roc(response=errorLabels[(split[1]+1):sum(split)], predictor=scores)


lines(1-auc_dl$specificities,auc_dl$sensitivities,cex.lab=2,cex.axis=2,
xlab="Specificity",ylab="Sensitivity",xaxt="n",
lty=1,lwd=2,col="grey90")
	}
	
