# Supplementary material for: Explainable one-class feature extraction by adaptive resonance for anomaly detection in quality assurance
Source: PLoS One. 2025 Jun 10;20(6):e0321968. doi: 10.1371/journal.pone.0321968 (PMC12151409; doi:10.1371/journal.pone.0321968)
Supplement: S1 Archive — Archive.zip containing plotting data and code used to generate figures and results reported in the manuscript. (ZIP) [file pone.0321968.s001.zip › prostate_OART_OSVM.R]

library(h2o)
h2o.init()
library(rhdf5)
library(pROC)
library(e1071)

deviation=h5read("/Users/hootankamranhabibkhani/Desktop/Desktop/Uni/Ph.D./Research/Radiotherapy QA/breast/leave p out/Clean codes/breast waterloo/cluster scripts/New_data/OCC/aug_data/deviation_prostate.mat","/deviation")

split=h5read("/Users/hootankamranhabibkhani/Desktop/Desktop/Uni/Ph.D./Research/Radiotherapy QA/breast/leave p out/Clean codes/breast waterloo/cluster scripts/New_data/OCC/aug_data/deviation_prostate.mat","/split")

T=h5read("/Users/hootankamranhabibkhani/Desktop/Desktop/Uni/Ph.D./Research/Radiotherapy QA/breast/leave p out/Clean codes/breast waterloo/cluster scripts/New_data/OCC/aug_data/deviation_prostate.mat","/T")


nu_all=seq(0.01,1,0.02)
sigma_all=seq(0.01,1,0.02)

scores=array(NA,dim=c(dim(T)[1],length(nu_all),length(sigma_all)))


for (i in 1:length(nu_all)){

	for (ss in 1:length(sigma_all)){	
    x<-t(deviation[ss,deviation[ss,,1]!="NaN",1:split[1]]) #dim: 119,ss
    y=array(1,dim=c(dim(x)[1],1))
    test<-t(deviation[ss,deviation[ss,,1]!="NaN",(split[1]+1):(dim(T)[1])])
    
	# train<-subset(train,class=="normal")
	# test=subset(T_breast_new[pleft,],select=-class)
	# x<-subset(train,select=-class)
	# y<-train$class	
	
		SVMModel <- svm(x, y,type='one-classification',nu=nu_all[i])
		#model_N <- svm(x, y,type='nu-classification' ,nu=nu_all[i])
		
		scores[,i,ss]=attr(predict(SVMModel,rbind(x,test),decision.value=TRUE), "decision.values")
	}			
}

scores=apply(scores,1,sum,na.rm=TRUE)[(split[1]+1):sum(split)]

save(scores,file="prostate_OART_OSVM.RData")
