# Supplementary material for: Explainable one-class feature extraction by adaptive resonance for anomaly detection in quality assurance
Source: PLoS One. 2025 Jun 10;20(6):e0321968. doi: 10.1371/journal.pone.0321968 (PMC12151409; doi:10.1371/journal.pone.0321968)
Supplement: S1 Archive — Archive.zip containing plotting data and code used to generate figures and results reported in the manuscript. (ZIP) [file pone.0321968.s001.zip › prostate_ICA_OSVM.R]

library(rhdf5)
library(e1071) #for svm
library(pracma)#for trapz
library(pROC)
library(fastICA)


split=h5read("/Users/hootankamranhabibkhani/Desktop/Desktop/Uni/Ph.D./Research/Radiotherapy QA/breast/leave p out/Clean codes/breast waterloo/cluster scripts/New_data/OCC/aug_data/deviation_prostate.mat","/split")

T=h5read("/Users/hootankamranhabibkhani/Desktop/Desktop/Uni/Ph.D./Research/Radiotherapy QA/breast/leave p out/Clean codes/breast waterloo/cluster scripts/New_data/OCC/aug_data/deviation_prostate.mat","/T")

which(is.na(T),arr.ind=TRUE)#2537
T=T[,-(which(is.na(T),arr.ind=TRUE)[1,2])]


errorLabels=c(-1*array(1,dim=c((split[1]+split[2]),1)),array(1,dim=c(split[3],1)))
######
# par(mar=c(5,5,2,0.8));image(10^(t(deviation[35,,120:160])),col = grey(seq(1, 0, length = 256)),cex=2, cex.axis=2,cex.lab=2,yaxt="n");
# axis(2,at=c(3,16,262,901,1566,1727)/1727,label=c(3,16,262,901,1566,1727),cex.axis=2,cex.lab=2);
 # abline(v=23/41,col="green")
 # abline(h=c(3,16,262,901,1566,1727)/1727,col="blue")  
 ######

# PCA<-  prcomp(T[1:split[1],])
# T=T %*% PCA$rotation


a <- fastICA(T[1:split[1],], split[1], alg.typ = "parallel", fun = "logcosh", alpha = 1,
method = "C", row.norm = FALSE, maxit = 200,
tol = 0.0001, verbose = TRUE)

T=T %*% a$K %*% a$W


nu_all=seq(0.01,0.99,0.01)

scores=array(NA,dim=c(dim(T)[1],length(nu_all)))


for (i in 1:length(nu_all)){

#	for (ss in 1:length(sigma_all)){	
    x<-T[1:split[1],]
    y=array(1,dim=c(dim(x)[1],1))
    test<-T[(split[1]+1):(dim(T)[1]),]
	
		SVMModel <- svm(t(x), y,type='one-classification',nu=nu_all[i])
		#model_N <- svm(x, y,type='nu-classification' ,nu=nu_all[i])
		
		scores[,i]=attr(predict(SVMModel,rbind(x,test),decision.value=TRUE), "decision.values")


}


 scores=rowSums(scores);
 scores=scores[(split[1]+1):sum(split)]
 errorLabels=c(-1*array(1,dim=c((split[1]+split[2]),1)),array(1,dim=c(split[3],1)))
 auc_dl=roc(response=errorLabels[(split[1]+1):sum(split)], predictor=scores)
 #plot(auc_dl)
 

save(scores,file="prostate_ICA_OSVM.RData")
