# Supplementary material for: Explainable one-class feature extraction by adaptive resonance for anomaly detection in quality assurance
Source: PLoS One. 2025 Jun 10;20(6):e0321968. doi: 10.1371/journal.pone.0321968 (PMC12151409; doi:10.1371/journal.pone.0321968)
Supplement: S1 Archive — Archive.zip containing plotting data and code used to generate figures and results reported in the manuscript. (ZIP) [file pone.0321968.s001.zip › prostate_OART_AE_UU.R]

library(rhdf5)
library(e1071) #for svm
library(pracma)#for trapz
library(h2o)
h2o.init()
library(pROC)


deviation=h5read("/Users/hootankamranhabibkhani/Desktop/Desktop/Uni/Ph.D./Research/Radiotherapy QA/breast/leave p out/Clean codes/breast waterloo/cluster scripts/New_data/OCC/aug_data/deviation_prostate.mat","/deviation")

split=h5read("/Users/hootankamranhabibkhani/Desktop/Desktop/Uni/Ph.D./Research/Radiotherapy QA/breast/leave p out/Clean codes/breast waterloo/cluster scripts/New_data/OCC/aug_data/deviation_prostate.mat","/split")

T=h5read("/Users/hootankamranhabibkhani/Desktop/Desktop/Uni/Ph.D./Research/Radiotherapy QA/breast/leave p out/Clean codes/breast waterloo/cluster scripts/New_data/OCC/aug_data/deviation_prostate.mat","/T")

errorLabels=c(-1*array(1,dim=c((split[1]+split[2]),1)),array(1,dim=c(split[3],1)))


sigma_all=seq(0.01,1,0.02)[1:25]

scores=array(NA,dim=c(dim(T)[1],length(sigma_all)))


	for (ss in 1:length(sigma_all)){	
		
		T=cbind(t(deviation[ss,deviation[ss,,1]!="NaN",]), errorLabels);
predictors=c(1:(dim(T)[2]-1));
resp=dim(T)[2];
		
		
train_hex=as.h2o(T[1:split[1],])
test_hex=as.h2o(T[(split[1]+1):sum(split),]);
    
prostate.dl = h2o.deeplearning(x = predictors, training_frame = as.h2o(train_hex), autoencoder = TRUE,
hidden = c(300,100, 300), epochs = 50, activation="TanhWithDropout")


		scores[,ss]=as.vector(h2o.anomaly(prostate.dl, as.h2o(T[,-resp])))
		}


scores=rowSums(scores);
scores=score[(split[1]+1):sum(split)]
 auc_dl=roc(response=errorLabels[(split[1]+1):sum(split)], predictor=scores)
 #plot(auc_dl)
 

save(scores,file="prostate_OART_AE_UU.RData")
	
