# Supplementary material for: Explainable one-class feature extraction by adaptive resonance for anomaly detection in quality assurance
Source: PLoS One. 2025 Jun 10;20(6):e0321968. doi: 10.1371/journal.pone.0321968 (PMC12151409; doi:10.1371/journal.pone.0321968)
Supplement: S1 Archive — Archive.zip containing plotting data and code used to generate figures and results reported in the manuscript. (ZIP) [file pone.0321968.s001.zip › prostate_AE_OSVM.R]

library(h2o)
h2o.init()
h2o.init()prostate
library(rhdf5)
library(pROC)
library(e1071)

split=h5read("/Users/hootankamranhabibkhani/Desktop/Desktop/Uni/Ph.D./Research/Radiotherapy QA/breast/leave p out/Clean codes/breast waterloo/cluster scripts/New_data/OCC/aug_data/deviation_prostate.mat","/split")

T=h5read("/Users/hootankamranhabibkhani/Desktop/Desktop/Uni/Ph.D./Research/Radiotherapy QA/breast/leave p out/Clean codes/breast waterloo/cluster scripts/New_data/OCC/aug_data/deviation_prostate.mat","/T")

errorLabels=c(-1*array(1,dim=c((split[1]+split[2]),1)),array(1,dim=c(split[3],1)))

predictors=c(1:(dim(T)[2]));
#resp=dim(T)[2];

train_hex=as.h2o(T[1:split[1],])
test_hex=as.h2o(T[(split[1]+1):sum(split),]);

prostate.dl = h2o.deeplearning(x = predictors, training_frame = as.h2o(train_hex), autoencoder = TRUE,
hidden = c(500,300,100,300,500), epochs = 100, activation="TanhWithDropout")
########################################################
########################################################
########################################################
########################################################

TT=as.matrix(h2o.deepfeatures(prostate.dl,as.h2o(T),3) )#100

nu_all=seq(0.01,0.99,0.01)

scores=array(NA,dim=c(dim(TT)[1],length(nu_all)))

for (i in 1:length(nu_all)){

#	for (ss in 1:length(sigma_all)){	
    x<-TT[1:split[1],]
    y=array(1,dim=c(dim(x)[1],1))
    test<-TT[(split[1]+1):(dim(TT)[1]),]
	
		SVMModel <- svm(x, y,type='one-classification',nu=nu_all[i])
		#model_N <- svm(x, y,type='nu-classification' ,nu=nu_all[i])
		
		scores[,i]=attr(predict(SVMModel,rbind(x,test),decision.value=TRUE), "decision.values")

}


 scores=rowSums(scores);
 auc_dl=roc(response=errorLabels[(split[1]+1):sum(split)], predictor=scores[(split[1]+1):sum(split)])
scores=scores[(split[1]+1):sum(split)]
save(scores,file="prostate_AE_OSVM.RData")

########################################################
########################################################
