# Supplementary material for: Explainable one-class feature extraction by adaptive resonance for anomaly detection in quality assurance
Source: PLoS One. 2025 Jun 10;20(6):e0321968. doi: 10.1371/journal.pone.0321968 (PMC12151409; doi:10.1371/journal.pone.0321968)
Supplement: S1 Archive — Archive.zip containing plotting data and code used to generate figures and results reported in the manuscript. (ZIP) [file pone.0321968.s001.zip › ROC_w_breast.R]

 
############### 
 ##############
par(mar=c(5,5,5,2))

###########
######plot OART+AE lty=3
load("/Users/hootankamranhabibkhani/Desktop/Desktop/Uni/Ph.D./Research/Radiotherapy QA/breast/leave p out/Clean codes/breast waterloo/cluster scripts/New_data/OCC/aug_data/Clean codes/breast_OART_AE.RData")
split=h5read("/Users/hootankamranhabibkhani/Desktop/Desktop/Uni/Ph.D./Research/Radiotherapy QA/breast/leave p out/Clean codes/breast waterloo/cluster scripts/New_data/OCC/aug_data/deviation_breast.mat","/split")
errorLabels=c(-1*array(1,dim=c((split[1]+split[2]),1)),array(1,dim=c(split[3],1)))

auc_dl=roc(response=errorLabels[(split[1]+1):sum(split)], predictor=scores)

plot(1-auc_dl$specificities,auc_dl$sensitivities,type="l",cex.lab=2,cex.axis=2,
xlab="Specificity",ylab="Sensitivity",xaxt="n",
lty=3,lwd=2)
axis(1, at=c(0,0.2,0.4,0.6,0.8,1), labels=rev(c("0.0","0.2","0.4","0.6","0.8","1.0")),cex.axis=2);
  points(1-auc_dl$specificities[max(which(auc_dl$sensitivities>=1))],auc_dl$sensitivities[max(which(auc_dl$sensitivities>=1))], pch="-",cex=2,lwd=2)
  points(1-auc_dl$specificities[max(which(auc_dl$sensitivities>=1))],auc_dl$sensitivities[max(which(auc_dl$sensitivities>=1))], pch=0,cex=2,lwd=2)
  points(1-auc_dl$specificities[max(which(auc_dl$sensitivities>=0.8))],auc_dl$sensitivities[max(which(auc_dl$sensitivities>=0.8))],pch="-",cex=2,lwd=2)
 points(1-auc_dl$specificities[max(which(auc_dl$sensitivities>=0.8))],auc_dl$sensitivities[max(which(auc_dl$sensitivities>=0.8))],pch=1,cex=2,lwd=2)
  points(1-auc_dl$specificities[min(which(auc_dl$specificities>=0.8))],auc_dl$sensitivities[min(which(auc_dl$specificities>=0.8))],pch="+",cex=2,lwd=2)
 points(1-auc_dl$specificities[min(which(auc_dl$specificities>=0.8))],auc_dl$sensitivities[min(which(auc_dl$specificities>=0.8))],pch=1,cex=2,lwd=2)
 
  points(1-auc_dl$specificities[min(which(auc_dl$specificities>=1))],auc_dl$sensitivities[min(which(auc_dl$specificities>=1))],pch="+",cex=2,lwd=2)
 points(1-auc_dl$specificities[min(which(auc_dl$specificities>=1))],auc_dl$sensitivities[min(which(auc_dl$specificities>=1))],pch=0,cex=2,lwd=2)

###########
######plot OART(t)+sigma lty=1
load("/Users/hootankamranhabibkhani/Desktop/Desktop/Uni/Ph.D./Research/Radiotherapy QA/breast/leave p out/Clean codes/breast waterloo/cluster scripts/New_data/OCC/aug_data/Clean codes/breast_OART_UU.RData")
split=h5read("/Users/hootankamranhabibkhani/Desktop/Desktop/Uni/Ph.D./Research/Radiotherapy QA/breast/leave p out/Clean codes/breast waterloo/cluster scripts/New_data/OCC/aug_data/deviation_breast.mat","/split")
errorLabels=c(-1*array(1,dim=c((split[1]+split[2]),1)),array(1,dim=c(split[3],1)))

auc_dl=roc(response=errorLabels[(split[1]+1):sum(split)], predictor=scores)

lines(1-auc_dl$specificities,auc_dl$sensitivities,cex.lab=2,cex.axis=2,
xlab="Specificity",ylab="Sensitivity",xaxt="n",
lty=1,lwd=2)
axis(1, at=c(0,0.2,0.4,0.6,0.8,1), labels=rev(c("0.0","0.2","0.4","0.6","0.8","1.0")),cex.axis=2);
  points(1-auc_dl$specificities[max(which(auc_dl$sensitivities>=1))],auc_dl$sensitivities[max(which(auc_dl$sensitivities>=1))], pch="-",cex=2,lwd=2)
  points(1-auc_dl$specificities[max(which(auc_dl$sensitivities>=1))],auc_dl$sensitivities[max(which(auc_dl$sensitivities>=1))], pch=0,cex=2,lwd=2)
  points(1-auc_dl$specificities[max(which(auc_dl$sensitivities>=0.8))],auc_dl$sensitivities[max(which(auc_dl$sensitivities>=0.8))],pch="-",cex=2,lwd=2)
 points(1-auc_dl$specificities[max(which(auc_dl$sensitivities>=0.8))],auc_dl$sensitivities[max(which(auc_dl$sensitivities>=0.8))],pch=1,cex=2,lwd=2)
  points(1-auc_dl$specificities[min(which(auc_dl$specificities>=0.8))],auc_dl$sensitivities[min(which(auc_dl$specificities>=0.8))],pch="+",cex=2,lwd=2)
 points(1-auc_dl$specificities[min(which(auc_dl$specificities>=0.8))],auc_dl$sensitivities[min(which(auc_dl$specificities>=0.8))],pch=1,cex=2,lwd=2)
 
  points(1-auc_dl$specificities[min(which(auc_dl$specificities>=1))],auc_dl$sensitivities[min(which(auc_dl$specificities>=1))],pch="+",cex=2,lwd=2)
 points(1-auc_dl$specificities[min(which(auc_dl$specificities>=1))],auc_dl$sensitivities[min(which(auc_dl$specificities>=1))],pch=0,cex=2,lwd=2)
 
 ###########
######plot OART(t)+OSVM lty=2
load("/Users/hootankamranhabibkhani/Desktop/Desktop/Uni/Ph.D./Research/Radiotherapy QA/breast/leave p out/Clean codes/breast waterloo/cluster scripts/New_data/OCC/aug_data/Clean codes/breast_OART_OSVM_UU.RData")
split=h5read("/Users/hootankamranhabibkhani/Desktop/Desktop/Uni/Ph.D./Research/Radiotherapy QA/breast/leave p out/Clean codes/breast waterloo/cluster scripts/New_data/OCC/aug_data/deviation_breast.mat","/split")
errorLabels=c(-1*array(1,dim=c((split[1]+split[2]),1)),array(1,dim=c(split[3],1)))

auc_dl=roc(response=errorLabels[(split[1]+1):sum(split)], predictor=scores)

lines(1-auc_dl$specificities,auc_dl$sensitivities,cex.lab=2,cex.axis=2,
xlab="Specificity",ylab="Sensitivity",xaxt="n",
lty=2,lwd=2)
axis(1, at=c(0,0.2,0.4,0.6,0.8,1), labels=rev(c("0.0","0.2","0.4","0.6","0.8","1.0")),cex.axis=2);
  points(1-auc_dl$specificities[max(which(auc_dl$sensitivities>=1))],auc_dl$sensitivities[max(which(auc_dl$sensitivities>=1))], pch="-",cex=2,lwd=2)
  points(1-auc_dl$specificities[max(which(auc_dl$sensitivities>=1))],auc_dl$sensitivities[max(which(auc_dl$sensitivities>=1))], pch=0,cex=2,lwd=2)
  points(1-auc_dl$specificities[max(which(auc_dl$sensitivities>=0.8))],auc_dl$sensitivities[max(which(auc_dl$sensitivities>=0.8))],pch="-",cex=2,lwd=2)
 points(1-auc_dl$specificities[max(which(auc_dl$sensitivities>=0.8))],auc_dl$sensitivities[max(which(auc_dl$sensitivities>=0.8))],pch=1,cex=2,lwd=2)
  points(1-auc_dl$specificities[min(which(auc_dl$specificities>=0.8))],auc_dl$sensitivities[min(which(auc_dl$specificities>=0.8))],pch="+",cex=2,lwd=2)
 points(1-auc_dl$specificities[min(which(auc_dl$specificities>=0.8))],auc_dl$sensitivities[min(which(auc_dl$specificities>=0.8))],pch=1,cex=2,lwd=2)
 
  points(1-auc_dl$specificities[min(which(auc_dl$specificities>=1))],auc_dl$sensitivities[min(which(auc_dl$specificities>=1))],pch="+",cex=2,lwd=2)
 points(1-auc_dl$specificities[min(which(auc_dl$specificities>=1))],auc_dl$sensitivities[min(which(auc_dl$specificities>=1))],pch=0,cex=2,lwd=2)
 
 
 
 
 
 
 
 ##breast AE=0.81, sigma=0.78 , osvm=0.78

 

 
 
 par(xpd=TRUE); legend("top", horiz=TRUE,inset=c(0,-0.2), 
 legend=c("OARTU+AE\nAUC=0.81", "OARTUU+Sig\nAUC=0.78", "OARTUU+OSVM\nAUC=0.78"),

 
         #pch=c(1:7), # gives the legend appropriate symbols (lines)
        lwd=c(2,2,2),lty=c(3,1,2),cex=1,x.intersp=0.1,seg.len=1.5,col=c("black","black","black"))

 par(xpd=FALSE);abline(a=0,b=1,col=gray(.80))


 legend("bottomright", 
 legend=c(expression("Sens" ["80"]),expression("Sens" ["100"]),expression("Spec" ["80"]),expression("Spec" ["100"])),pch=c(1,0,1,0),cex=2,pt.lwd=2);
 legend("bottomright", 
 legend=c(expression("Sens" ["80"]),expression("Sens" ["100"]),expression("Spec" ["80"]),expression("Spec" ["100"])),pch=c("+","+","-","-"),cex=2,pt.lwd=2);
