# Supplementary material for: Explainable one-class feature extraction by adaptive resonance for anomaly detection in quality assurance
Source: PLoS One. 2025 Jun 10;20(6):e0321968. doi: 10.1371/journal.pone.0321968 (PMC12151409; doi:10.1371/journal.pone.0321968)
Supplement: S1 Archive — Archive.zip containing plotting data and code used to generate figures and results reported in the manuscript. (ZIP) [file pone.0321968.s001.zip › prostate_ICA_AE.R]

library(h2o)
library(rhdf5)
library(pROC)
library(fastICA)

split=h5read("/Users/hootankamranhabibkhani/Desktop/Desktop/Uni/Ph.D./Research/Radiotherapy QA/breast/leave p out/Clean codes/breast waterloo/cluster scripts/New_data/OCC/aug_data/deviation_prostate.mat","/split")

T=h5read("/Users/hootankamranhabibkhani/Desktop/Desktop/Uni/Ph.D./Research/Radiotherapy QA/breast/leave p out/Clean codes/breast waterloo/cluster scripts/New_data/OCC/aug_data/deviation_prostate.mat","/T")

which(is.na(T),arr.ind=TRUE)#2537
T=T[,-(which(is.na(T),arr.ind=TRUE)[1,2])]


errorLabels=c(-1*array(1,dim=c((split[1]+split[2]),1)),array(1,dim=c(split[3],1)))
######
# par(mar=c(5,5,2,0.8));image(10^(t(deviation[35,,120:160])),col = grey(seq(1, 0, length = 256)),cex=2, cex.axis=2,cex.lab=2,yaxt="n");
# axis(2,at=c(3,16,262,901,1566,1727)/1727,label=c(3,16,262,901,1566,1727),cex.axis=2,cex.lab=2);
 # abline(v=23/41,col="green")
 # abline(h=c(3,16,262,901,1566,1727)/1727,col="blue")  
 ######


a <- fastICA(T[1:split[1],], split[1], alg.typ = "parallel", fun = "logcosh", alpha = 1,
method = "C", row.norm = FALSE, maxit = 200,
tol = 0.0001, verbose = TRUE)

T=T %*% a$K %*% a$W


T=cbind(T, errorLabels);
predictors=c(1:(dim(T)[2]-1));
resp=dim(T)[2];

train_hex=as.h2o(T[1:split[1],])
test_hex=as.h2o(T[(split[1]+1):sum(split),]);

prostate.dl = h2o.deeplearning(x = predictors, training_frame = as.h2o(train_hex), autoencoder = TRUE,
hidden = c(10, 5,10), epochs = 5)

prostate.anon = h2o.anomaly(prostate.dl, as.h2o(train_hex))
prostate.anon.test = h2o.anomaly(prostate.dl, as.h2o(test_hex))
auc_dl=roc(response=errorLabels[(split[1]+1):sum(split)], predictor=as.vector(prostate.anon.test))
 #plot(auc_dl)

scores=as.vector(prostate.anon.test)
save(scores,file="prostate_ICA_AE.RData")
