# Supplementary material for: Explainable one-class feature extraction by adaptive resonance for anomaly detection in quality assurance
Source: PLoS One. 2025 Jun 10;20(6):e0321968. doi: 10.1371/journal.pone.0321968 (PMC12151409; doi:10.1371/journal.pone.0321968)
Supplement: S1 Archive — Archive.zip containing plotting data and code used to generate figures and results reported in the manuscript. (ZIP) [file pone.0321968.s001.zip › breast_AE.R]

library(h2o)
h2o.init()
library(rhdf5)
library(pROC)

split=h5read("/Users/hootankamranhabibkhani/Desktop/Desktop/Uni/Ph.D./Research/Radiotherapy QA/breast/leave p out/Clean codes/breast waterloo/cluster scripts/New_data/OCC/aug_data/deviation_breast.mat","/split")

T=h5read("/Users/hootankamranhabibkhani/Desktop/Desktop/Uni/Ph.D./Research/Radiotherapy QA/breast/leave p out/Clean codes/breast waterloo/cluster scripts/New_data/OCC/aug_data/deviation_breast.mat","/T")


errorLabels=c(-1*array(1,dim=c(142,1)),array(1,dim=c(18,1)))
T=cbind(T, errorLabels);
predictors=c(1:1727);
resp=1728;

train_hex=as.h2o(T[1:split[1],])
test_hex=as.h2o(T[(split[1]+1):sum(split),]);

breast.dl = h2o.deeplearning(x = predictors, training_frame = as.h2o(train_hex), autoencoder = TRUE,
hidden = c(500,300,100,300,500), epochs = 100, activation="TanhWithDropout")

breast.anon = h2o.anomaly(breast.dl, as.h2o(train_hex))
breast.anon.test = h2o.anomaly(breast.dl, as.h2o(test_hex))
scores=breast.anon.test

scores=as.vector(scores)

auc_dl=roc(response=errorLabels[(split[1]+1):sum(split)], predictor=scores)
 #plot(auc_dl)
 auc_dl$auc #0.70

save(auc_dl,scores,file="breast_AE.RData")
